# Supplementary material for: Examination of the TPMT and NUDT15*3 Variants to Predict the Response to Thiopurines in an Italian Cohort of Patients with Inflammatory Bowel Disease
Source: Int J Mol Sci. 2025 Aug 14;26(16):7860. doi: 10.3390/ijms26167860 (PMC12386799; doi:10.3390/ijms26167860)
Supplement: Supplementary file 1 [file ijms-26-07860-s001.zip]

Archive with 4 entries (3 files):
- ijms-3728682/
- ijms-3728682/Table S1_REVISED VERSION_Tavano et al..xlsx
- ijms-3728682/Table S2_REVISED VERSION_Tavano et al..xlsx
- ijms-3728682/Table S3_REVISED VERSION_Tavano et al..xlsx
