# Supplementary material for: Examination of the TPMT and NUDT15*3 Variants to Predict the Response to Thiopurines in an Italian Cohort of Patients with Inflammatory Bowel Disease
Source: Int J Mol Sci. 2025 Aug 14;26(16):7860. doi: 10.3390/ijms26167860 (PMC12386799; doi:10.3390/ijms26167860)
Supplement: Supplementary file 1 [file ijms-26-07860-s001.zip › ijms-3728682/Table S1_REVISED VERSION_Tavano et al..xlsx]

## Sheet: Table S1
Table S1. Allele frequency of SNPs in TPMT e NUDT15 genes in patients with inflammatory bowel diseases, Crohn’s disease and Ulcerative Colitis.
	IBD					CD					UC
	N=383					N=192					N=191
	R	NR	I	p-value		R	NR	I	p-value		R	NR	I	p-value
	N=241$	N=67	N=75$	NR vs. R	I vs. R	N=121$	N=29	N=42$	NR vs. R	I vs. R	N=120$	N=38	N=33	NR vs. R	I vs. R
TPMT_c.460G>A, n (%)
A	4 (1)	3 (2)	4 (3)			2 (1)	2 (3)	3 (4)			2 (1)	1 (1)	1 (2)
G	478 (99)	131 (98)	146 (97)	ns	ns	240 (99)	56 (97)	81 (96)	ns	ns	238 (99)	75 (99)	65 (98)	ns	ns
TPMT_c.179A>G, n (%)
G	5 (1)	2 (1)	3 (2)			3 (1)	1 (2)	2 (2)			2 (1)	1 (1)	1 (2)
A	477 (99)	132 (99)	147 (98)	ns	ns	239 (99)	57 (98)	82 (98)	ns	ns	238 (99)	75 (99)	65 (98)	ns	ns
NUDT15_c.415C>T, n (%)
T	2 (0.4)	2 (1)	2 (1)			2 (1)	1 (2)	1 (1)			0 (0)	1 (1)	1 (2)
C	468 (99.6)	132 (99)	146 (99)	ns	ns	234 (99)	57 (98)	81 (99)	ns	ns	234 (100)	75 (99)	65 (98)	ns	ns
IBD: inflammatory bowel diseases; CD: Crohn’s disease; UC: Ulcerative Colitis; R: Responders; NR: Non-Responders; I: Intollerants.
$ The NUDT15*3 allelic variant is not available in 6 responders and 1 intolerant patient.
