# Supplementary material for: Examination of the TPMT and NUDT15*3 Variants to Predict the Response to Thiopurines in an Italian Cohort of Patients with Inflammatory Bowel Disease
Source: Int J Mol Sci. 2025 Aug 14;26(16):7860. doi: 10.3390/ijms26167860 (PMC12386799; doi:10.3390/ijms26167860)
Supplement: Supplementary file 1 [file ijms-26-07860-s001.zip › ijms-3728682/Table S2_REVISED VERSION_Tavano et al..xlsx]

## Sheet: Table S2
Table S2. Genotype frequency of SNPs in TPMT e NUDT15 genes in patients with inflammatory bowel diseases, Crohn’s disease and Ulcerative Colitis.
	IBD					CD					UC
	N=383					N=192					N=191
	R	NR	I	p-value		R	NR	I	p-value		R	NR	I	p-value
	N=241$	N=67	N=75$	NR vs. R	I vs. R	N=121$	N=29	N=42$	NR vs. R	I vs. R	N=120$	N=38	N=33	NR vs. R	I vs. R
TPMT_G460A, n (%)
GA	4 (2)	3 (4)	4 (5)			2 (2)	2 (7)	3 (7)			2 (2)	1 (3)	1 (3)
GG	237 (98)	64 (96)	71 (95)	ns	ns	119 (98)	27 (93)	39 (93)	ns	ns	118 (98)	37 (97)	32 (97)	ns	ns
TPMT_A719G, n (%)
AG	5 (2)	2 (3)	3 (4)			3 (2)	1 (3)	2 (5)			2 (2)	1(3)	1 (3)
AA	236 (98)	65 (97)	72 (96)	ns	ns	118 (98)	28 (97)	40 (95)	ns	ns	118 (98)	37 (97)	32 (97)	ns	ns
TPMT_haplotype, n (%)
*3A	4 (1,7)	2 (3)	3 (4)			2 (2)	1 (3.5)	2 (5)			2 (2)	1 (3)	1 (3)
*3B	0 (0.4)	1 (1)	1 (1)			0 (0)	1 (3.5)	1 (2)			0 (0)	0 (0)	0 (0)
*3C	1 (0.4)	0 (0)	0 (0)	ns	ns	1 (1)	0 (0)	0 (0)	ns	ns	0 (0)	0 (0)	0 (0)	ns	ns
Wild-type	236 (97.9)	64 (96)	71 (95)			118 (97)	27 (93)	39 (93)			118 (98)	37 (97)	32 (97)
NUDT15_c.415C>T, n (%)
CT	2 (1)	2 (3)	2 (3)			2 (2)	1 (3)	1 (2)			0 (0)	1 (3)	1 (3)
CC	233 (99)	65 (97)	72 (97)	ns	ns	116 (98)	28 (97)	40 (98)	ns	ns	117 (100)	37 (97)	32 (97)	ns	ns
IBD: inflammatory bowel diseases; CD: Crohn’s disease; UC: Ulcerative Colitis; R: Responders; NR: Non-Responders; I: Intollerants.
$ The NUDT15*3 allelic variant is not available in 6 responders and 1 intolerant patient.
