# Supplementary material for: Examination of the TPMT and NUDT15*3 Variants to Predict the Response to Thiopurines in an Italian Cohort of Patients with Inflammatory Bowel Disease
Source: Int J Mol Sci. 2025 Aug 14;26(16):7860. doi: 10.3390/ijms26167860 (PMC12386799; doi:10.3390/ijms26167860)
Supplement: Supplementary file 1 [file ijms-26-07860-s001.zip › ijms-3728682/Table S3_REVISED VERSION_Tavano et al..xlsx]

## Sheet: Table S3
Table S3. Correlation between the genotype of SNPs in the TPMT and NUDT15 genes and the phenotype of patients with inflammatory bowel diseases.
	TPMT (*3A, *3B, *3C)							NUDT15*3$
	Mutant			Wild-type				Mutant			Wild-type
	NR	I	R	NR	I	R	p-value	NR	I	R	NR	I	R	p-value
Age at diagnosis*
A1: <16 (n=52)	0 (0)	1 (50)	1 (50)	14 (28)	9 (18)	27 (54)	ns	0 (0)	0 (0)	0 (0)	14 (28)	10 (20)	26 (52)	ns
A2: 17-40 (n=225)	3 (33)	2 (22)	4 (44)	33 (15)	34 (16)	149 (69)	ns	1 (20)	2 (40)	2 (40)	35 (16)	34 (16)	149 (68)	ns
A3: >40 (n=105)	0 (0)	1 (100)	0 (0)	17 (16)	28 (27)	59 (57)	ns	1 (100)	0 (0)	0 (0)	16 (16)	28 (28)	57 (56)	ns
Gender
Male (n=228)	2 (25)	4 (50)	2 (25)	34 (15)	39 (18)	147 (67)	ns	2 (40)	2 (40)	1 (20)	34 (16)	40 (18)	143 (66)	ns
Female (n=155)	1 (25)	0 (0)	3 (75)	30 (20)	32 (21)	89 (59)	ns	0 (0)	0 (0)	1 (100)	31 (20)	32 (21)	90 (59)	ns
Smoking habit* (Yes, n=180)	2 (33)	1 (17)	3 (50)	25 (14)	33 (19)	116 (67)	ns	2 (67)	1 (33)	0 (0)	25 (14)	32 (18)	116 (67)	ns
Appendicitis* (Yes, n=48)	0 (0)	0 (0)	2 (100)	9 (20)	12 (26)	25 (54)	ns	0 (0)	0 (0)	0 (0)	9 (19)	12 (25)	27 (56)	ns
Tonsillectomy* (Yes, n=50)	1 (50)	1 (50)	0 (0)	8 (17)	6 (13)	34 (71)	ns	0 (0)	0 (0)	0 (0)	9 (18)	7 (14)	34 (68)	ns
Family histiry of IBD* (Yes, n=41)	1 (33)	2 (67)	0 (0)	11 (29)	13 (34)	14 (37)	ns	0 (0)	0 (0)	0 (0)	12 (29)	15 (37)	14 (34)	ns
Localization, UC
E1: Rectum (n=3)	0 (0)	0 (0)	0 (0)	1 (33)	2 (67)	0 (0)	ns	0 (0)	0 (0)	0 (0)	1 (33)	2 (67)	0 (0)	ns
E2: Colon sx (n=88)	0 (0)	0 (0)	2 (100)	17 (20)	14 (16)	55 (64)	ns	0 (0)	1 (100)	0 (0)	17 (20)	13 (15)	56 (65)	ns
E3: Pancolitis (n=100)	1 (50)	1 (50)	0 (0)	19 (19)	16 (16)	63 (64)	ns	1 (100)	0 (0)	0 (0)	19 (20)	17 (18)	61 (63)	ns
Localization, CD
Colon (n=24)	0 (0)	0 (0)	1 (100)	4 (17)	6 (26)	13 (57)	ns	0 (0)	0 (0)	0 (0)	4 (18)	5 (23)	13 (59)	ns
Ileum (n=83)	1 (33.3)	1 (33.3)	1 (33.3)	11 (14)	16 (20)	53 (66)	ns	1 (50)	0 (0)	1 (50)	11 (14)	17 (21)	52 (65)	ns
Ileum-colon (n=80)	1 (25)	2 (50)	1 (25)	12 (16)	16 (21)	48 (63)	ns	0 (0)	1 (100)	0 (0)	13 (17)	17 (22)	48 (62)	ns
Upper section . (n=5)	0 (0)	0 (0)	0 (0)	0 (0)	4 (80)	1 (20)	ns	0 (0)	1 (100)	0 (0)	0 (0)	3 (75)	1 (25)	ns
Behavior, CD
B1: Inflammatory (n=105)	2 (33.3)	2 (33.3)	2 (33.3)	10 (10)	19 (19)	70 (71)	ns	1 (50)	1 (50)	0 (0)	11 (11)	19 (19)	70 (70)	ns
B2: Stenosing (n=59)	0 (0)	0 (0)	1 (100)	9 (16)	15 (26)	34 (59)	ns	0 (0)	0 (0)	0 (0)	9 (16)	15 (26)	34 (59)	ns
B3: Fistuling (n=28)	0 (0)	1 (100)	0 (0)	8 (30)	5 (19)	14 (52)	ns	0 (0)	0 (0)	2 (100)	8 (31)	6 (23)	12 (46)	ns
Perianal disease (Yes, n=43)	1 (50)	1 (50)	0 (0)	8 (19.5)	8 (19.5)	25 (61)	ns	0 (0)	1 (100)	0 (0)	9 (21)	8 (19)	25 (60)	ns
Non-perianal fistulas (Yes, n=28)	0 (0)	1 (100)	0 (0)	8 (30)	5 (19)	14 (52)	ns	0 (0)	0 (0)	2 (100)	8 (31)	6 (23)	12 (46)	ns
Resection (Yes, n=80)	0 (0)	3 (75)	1 (25)	20 (26)	15 (20)	41 (54)	ns	1 (50)	0 (0)	1 (50)	19 (25)	18 (24)	39 (51)	ns
EIMs (Yes, n=129)	0 (0)	2 (40)	3 (60)	15 (12)	33 (27)	76 (61)	ns	0 (0)	0 (0)	0 (0)	15 (12)	35 (28)	76 (60)	ns
IBD: inflammatory bowel diseases; CD: Crohn’s disease; UC: Ulcerative Colitis; R: Responders; NR: Non-Responders; I: Intollerants; EIMs: extra-intestinal manifestations.
*Data not available for some patients (n=1, age at diagnosis; n=11, smoking habit; n=17, appendicitis; n=27, tonsillectomy; n=5, family history of IBD).
$The NUDT15*3 allelic variant is not available in 6 responders and 1 intolerant patient.
